# Supplementary material for: Factors associated with frequent buprenorphine / naloxone initiation in a national survey of Canadian emergency physicians
Source: PLoS One. 2024 Feb 5;19(2):e0297084. doi: 10.1371/journal.pone.0297084 (PMC10843078; doi:10.1371/journal.pone.0297084)
Supplement: S1 Dataset — (XLS) [file pone.0297084.s002.xls]

## Sheet: Data
studyidno	gender	agecat	yrspractice	certif3	metrobin	acad	oudfreq	oudfreqshift	bnxfreq	btgfreq	anybupmonth	specialist	pathway	bnxavail	peers	clinics	Resource	highresource	willbnx	willbtg	willbnxbin	willbtgbin	willbupbin	confbnx	confbtg	confbnxbin	confbtgbin	confbupbin	respbnx	respbnxbin
97	1	3	4	3	1	1	5	1	4	3	1	1	1	1	0	1	4	1	9	9	1	1	1	8	9	1	1	1	8	1
182	1	3	4	3	1	1	5	1	4	1	1	1	1	1	.	1	.	.	8	8	1	1	1	5	5	0	0	0	7	1
59	1	3	3	3	1	0	4	0	1	1	0	0	0	0	0	0	0	0	.	.	.	.	.	.	.	.	.	.	6	0
80	1	3	3	3	1	0	4	0	1	.	0	1	0	0	1	1	3	0	10	10	1	1	1	4	4	0	0	0	8	1
179	1	4	4	1	0	1	5	1	3	1	0	0	1	1	0	0	2	0	8	9	1	1	1	6	4	0	0	0	8	1
263	1	2	3	1	1	1	4	0	3	1	0	0	1	1	1	0	3	0	3	6	0	0	0	8	5	1	0	1	5	0
183	1	3	4	3	1	1	5	1	4	4	1	1	1	1	1	1	5	1	10	10	1	1	1	8	8	1	1	1	8	1
2	1	4	4	4	1	0	1	0	1	1	0	0	0	0	0	0	0	0	10	10	1	1	1	10	10	1	1	1	10	1
48	2	3	4	3	1	0	5	1	4	2	1	0	0	0	0	1	1	0	5	3	0	0	0	9	4	1	0	1	7	1
95	2	3	4	1	1	1	5	1	1	2	0	1	1	0	0	1	3	0	8	6	1	0	1	3	3	0	0	0	9	1
23	2	3	4	1	0	1	5	1	3	2	0	1	1	1	0	1	4	1	9	6	1	0	1	9	6	1	0	1	9	1
133	1	3	4	3	0	0	5	1	4	1	1	1	0	1	0	1	3	0	5	1	0	0	0	5	1	0	0	0	7	1
226	2	2	3	3	1	1	5	1	2	.	0	1	1	1	1	1	5	1	10	10	1	1	1	7	7	1	1	1	6	0
254	1	2	2	1	1	1	5	1	1	1	0	1	0	1	0	0	2	0	5	4	0	0	0	2	2	0	0	0	5	0
125	1	2	3	3	1	1	5	1	4	3	1	1	1	1	1	0	4	1	7	6	1	0	1	7	6	1	0	1	10	1
94	1	4	4	1	1	1	5	1	4	1	1	1	1	1	0	0	3	0	6	3	0	0	0	1	1	0	0	0	8	1
262	2	2	1	1	1	1	4	0	1	.	0	1	0	1	0	0	2	0	10	10	1	1	1	6	6	0	0	0	9	1
186	1	4	4	1	1	1	5	1	3	1	0	1	1	1	1	1	5	1	10	10	1	1	1	8	8	1	1	1	10	1
67	1	3	4	3	1	0	4	0	1	1	0	1	1	1	1	1	5	1	4	1	0	0	0	4	4	0	0	0	3	0
235	1	3	3	3	0	0	5	1	2	1	0	1	1	1	1	1	5	1	1	1	0	0	0	5	5	0	0	0	2	0
46	2	2	3	3	1	0	4	0	1	1	0	1	0	1	0	1	3	0	10	10	1	1	1	10	10	1	1	1	8	1
148	1	3	4	3	0	1	5	1	4	3	1	1	1	1	1	1	5	1	7	8	1	1	1	7	8	1	1	1	4	0
163	2	2	3	3	0	1	4	0	3	2	0	1	1	1	0	0	3	0	10	7	1	1	1	10	10	1	1	1	7	1
171	1	3	2	1	0	1	5	1	3	3	0	1	1	1	0	1	4	1	10	10	1	1	1	10	10	1	1	1	10	1
209	2	3	3	1	1	1	5	1	4	1	1	1	1	1	1	1	5	1	10	10	1	1	1	7	5	1	0	1	8	1
35	1	3	3	3	0	1	5	1	2	.	0	1	1	1	1	1	5	1	8	7	1	1	1	7	5	1	0	1	7	1
280	1	3	4	1	1	1	4	0	3	3	0	1	0	0	0	1	2	0	9	9	1	1	1	3	3	0	0	0	9	1
270	2	2	1	1	1	1	5	1	2	.	0	1	0	0	1	1	3	0	10	10	1	1	1	7	7	1	1	1	8	1
43	2	2	3	3	1	0	3	0	1	1	0	0	0	0	0	1	1	0	8	8	1	1	1	8	8	1	1	1	8	1
259	1	3	3	1	1	1	4	0	1	1	0	0	0	1	0	0	1	0	5	5	0	0	0	2	2	0	0	0	4	0
20	1	3	3	3	0	1	5	1	3	3	0	1	1	1	0	1	4	1	9	8	1	1	1	8	8	1	1	1	8	1
52	2	3	3	3	1	0	4	0	1	3	0	1	0	0	1	1	3	0	10	10	1	1	1	10	10	1	1	1	10	1
228	2	3	3	3	0	0	5	1	3	3	0	1	1	1	1	.	.	.	8	5	1	0	1	8	7	1	1	1	7	1
117	2	2	2	1	1	1	4	0	1	1	0	1	1	0	0	1	3	0	8	8	1	1	1	6	6	0	0	0	8	1
116	2	2	2	4	1	1	5	1	3	1	0	1	1	1	0	1	4	1	10	10	1	1	1	10	3	1	0	1	8	1
60	1	4	4	3	1	0	5	1	1	1	0	0	0	0	0	1	1	0	10	10	1	1	1	10	10	1	1	1	6	0
75	1	4	4	3	1	0	5	1	1	.	0	0	0	0	1	1	2	0	6	6	0	0	0	7	7	1	1	1	4	0
40	1	2	3	3	1	0	4	0	1	1	0	0	0	0	0	0	0	0	10	10	1	1	1	10	10	1	1	1	5	0
198	1	4	4	3	1	1	5	1	4	4	1	1	1	1	0	1	4	1	10	9	1	1	1	10	9	1	1	1	6	0
109	1	4	4	1	1	1	5	1	4	1	1	1	1	1	1	1	5	1	9	9	1	1	1	9	9	1	1	1	9	1
15	2	2	1	3	1	0	4	0	2	1	0	0	1	1	0	0	2	0	8	5	1	0	1	6	1	0	0	0	5	0
191	1	1	1	1	1	1	5	1	3	3	0	1	0	1	0	1	3	0	7	5	1	0	1	7	6	1	0	1	8	1
87	2	2	3	3	1	1	4	0	3	3	0	1	1	1	0	1	4	1	7	9	1	1	1	5	5	0	0	0	5	0
215	1	4	4	1	1	1	5	1	1	.	0	1	.	.	.	.	.	.	4	5	0	0	0	3	3	0	0	0	7	1
132	1	2	3	3	0	0	5	1	2	2	0	1	1	0	1	1	4	1	3	3	0	0	0	3	3	0	0	0	7	1
269	1	3	3	1	1	1	5	1	1	1	0	0	0	0	0	0	0	0	5	5	0	0	0	5	5	0	0	0	5	0
224	1	4	4	3	1	1	5	1	4	.	1	1	1	1	1	1	5	1	10	10	1	1	1	10	10	1	1	1	10	1
123	2	2	1	3	1	1	4	0	2	1	0	1	1	1	0	1	4	1	10	10	1	1	1	7	1	1	0	1	7	1
98	1	2	3	1	1	1	4	0	1	1	0	1	0	0	0	1	2	0	7	7	1	1	1	3	3	0	0	0	9	1
68	2	4	4	3	1	0	3	0	2	1	0	0	0	0	0	0	0	0	2	2	0	0	0	3	3	0	0	0	1	0
88	1	4	4	1	1	1	4	0	3	1	0	0	1	0	0	1	2	0	2	2	0	0	0	9	9	1	1	1	6	0
255	2	4	4	1	1	1	5	1	2	1	0	0	0	0	0	0	0	0	8	8	1	1	1	3	3	0	0	0	5	0
177	1	3	4	1	0	1	4	0	3	3	0	1	1	1	1	1	5	1	9	8	1	1	1	8	8	1	1	1	7	1
149	1	2	2	3	0	1	4	0	3	2	0	1	1	1	1	1	5	1	10	10	1	1	1	7	7	1	1	1	9	1
284	1	4	4	1	1	1	4	0	1	1	0	0	0	0	0	0	0	0	6	6	0	0	0	5	5	0	0	0	9	1
251	1	3	3	1	1	1	4	0	2	1	0	1	0	0	0	1	2	0	1	.	0	.	.	.	.	.	.	.	5	0
291	1	4	4	1	1	1	5	1	1	1	0	1	1	1	0	0	3	0	.	.	.	.	.	.	.	.	.	.	.	.
28	1	4	4	1	0	1	5	1	4	1	1	1	1	1	1	1	5	1	10	8	1	1	1	10	8	1	1	1	10	1
122	1	4	4	1	1	1	3	0	2	2	0	1	1	1	0	1	4	1	7	3	1	0	1	6	3	0	0	0	5	0
250	1	2	2	1	1	1	5	1	3	3	0	0	0	1	0	0	1	0	2	2	0	0	0	3	2	0	0	0	4	0
206	2	3	3	3	1	1	5	1	4	1	1	1	1	1	0	1	4	1	10	10	1	1	1	8	7	1	1	1	10	1
42	1	3	4	3	1	0	4	0	3	1	0	1	1	1	0	1	4	1	10	10	1	1	1	6	6	0	0	0	10	1
104	1	4	4	1	1	1	4	0	4	4	1	1	1	1	0	1	4	1	8	4	1	0	1	7	5	1	0	1	5	0
160	2	2	1	1	0	1	5	1	1	1	0	1	0	.	1	1	.	.	1	1	0	0	0	1	1	0	0	0	3	0
203	1	4	4	3	1	1	5	1	3	1	0	1	1	1	.	1	.	.	9	9	1	1	1	8	8	1	1	1	7	1
102	1	3	3	3	1	1	5	1	3	1	0	1	1	1	0	1	4	1	8	5	1	0	1	9	5	1	0	1	9	1
6	2	2	2	1	1	0	4	0	3	3	0	0	1	1	0	1	3	0	8	8	1	1	1	10	10	1	1	1	6	0
154	1	4	4	1	0	1	5	1	3	1	0	1	1	1	1	1	5	1	8	4	1	0	1	8	2	1	0	1	6	0
153	1	4	4	3	0	1	5	1	1	1	0	1	1	1	1	1	5	1	6	6	0	0	0	6	6	0	0	0	5	0
248	2	2	4	4	0	0	5	1	4	3	1	1	0	1	1	1	4	1	3	3	0	0	0	3	3	0	0	0	4	0
66	2	2	3	3	1	0	4	0	4	1	1	1	1	0	1	0	3	0	1	1	0	0	0	1	1	0	0	0	6	0
22	2	2	1	1	0	1	5	1	2	1	0	1	1	1	0	1	4	1	10	5	1	0	1	8	3	1	0	1	8	1
180	2	2	1	1	0	1	5	1	1	1	0	1	1	1	0	1	4	1	9	9	1	1	1	5	5	0	0	0	9	1
36	2	2	1	1	0	1	5	1	3	.	0	1	1	1	0	1	4	1	7	7	1	1	1	5	5	0	0	0	5	0
202	2	2	2	3	1	1	5	1	1	1	0	1	0	0	1	0	2	0	10	10	1	1	1	10	10	1	1	1	10	1
105	1	2	2	3	1	1	4	0	2	1	0	1	1	1	1	0	4	1	9	9	1	1	1	6	6	0	0	0	9	1
19	1	3	4	1	0	1	5	1	4	4	1	1	1	1	1	1	5	1	6	5	0	0	0	6	2	0	0	0	6	0
233	1	3	4	4	0	0	4	0	1	1	0	1	0	1	0	0	2	0	10	4	1	0	1	1	1	0	0	0	7	1
135	1	4	4	3	0	0	5	1	1	1	0	0	0	1	0	0	1	0	7	7	1	1	1	7	7	1	1	1	8	1
73	1	2	3	3	1	0	5	1	1	.	0	0	0	0	0	0	0	0	2	2	0	0	0	1	1	0	0	0	2	0
126	2	4	4	1	1	1	4	0	2	1	0	1	1	1	0	1	4	1	4	1	0	0	0	3	.	0	.	.	8	1
239	2	4	4	4	0	0	4	0	2	1	0	1	0	0	0	1	2	0	2	.	0	.	.	1	1	0	0	0	5	0
222	1	2	2	2	1	1	5	1	3	.	0	1	1	1	1	1	5	1	8	5	1	0	1	7	4	1	0	1	7	1
240	1	3	4	3	0	0	5	1	3	1	0	0	1	1	1	1	4	1	9	6	1	0	1	8	6	1	0	1	8	1
83	2	2	3	3	1	0	4	0	3	.	0	0	0	1	0	1	2	0	7	5	1	0	1	7	7	1	1	1	5	0
199	2	3	3	1	1	1	5	1	3	1	0	1	1	1	0	1	4	1	10	10	1	1	1	10	10	1	1	1	10	1
274	1	4	4	1	1	1	5	1	1	1	0	1	0	1	0	0	2	0	7	7	1	1	1	9	9	1	1	1	7	1
279	1	2	3	1	1	1	5	1	3	1	0	1	0	1	1	0	3	0	10	7	1	1	1	10	10	1	1	1	7	1
137	1	3	4	3	0	0	4	0	4	1	1	1	0	1	1	1	4	1	10	8	1	1	1	9	5	1	0	1	10	1
168	1	3	4	3	0	1	5	1	4	4	1	0	1	1	1	1	4	1	10	9	1	1	1	9	8	1	1	1	8	1
111	1	4	4	1	1	1	5	1	3	3	0	.	1	1	0	1	.	.	7	5	1	0	1	9	6	1	0	1	7	1
260	1	3	3	1	1	1	5	1	3	3	0	1	0	1	0	1	3	0	10	10	1	1	1	8	8	1	1	1	7	1
261	2	2	1	1	1	1	5	1	2	1	0	1	0	0	1	1	3	0	10	10	1	1	1	10	10	1	1	1	8	1
47	1	2	3	3	1	0	4	0	1	1	0	0	1	0	0	1	2	0	7	7	1	1	1	2	3	0	0	0	6	0
290	2	2	3	1	1	1	4	0	1	1	0	1	1	1	1	1	5	1	3	3	0	0	0	3	3	0	0	0	.	.
159	2	2	3	1	0	1	5	1	3	3	0	0	1	1	0	1	3	0	9	8	1	1	1	8	7	1	1	1	9	1
257	2	2	2	1	1	1	5	1	3	3	0	0	0	1	0	0	1	0	10	10	1	1	1	10	10	1	1	1	8	1
56	1	3	3	3	1	0	5	1	1	1	0	0	0	0	0	0	0	0	8	8	1	1	1	8	8	1	1	1	8	1
141	1	4	4	1	0	0	4	0	4	.	1	1	1	1	1	1	5	1	10	.	1	.	1	10	10	1	1	1	8	1
208	2	4	4	3	1	1	3	0	1	1	0	1	1	0	0	1	3	0	6	4	0	0	0	3	3	0	0	0	8	1
277	2	2	1	1	1	1	5	1	3	1	0	1	0	1	0	0	2	0	5	5	0	0	0	5	5	0	0	0	5	0
145	1	4	4	3	0	0	4	0	2	1	0	1	1	1	0	0	3	0	8	6	1	0	1	8	7	1	1	1	8	1
106	1	4	4	1	1	1	4	0	3	1	0	1	1	1	0	1	4	1	7	2	1	0	1	8	3	1	0	1	7	1
272	2	3	4	1	1	1	5	1	1	1	0	1	0	0	0	0	1	0	10	10	1	1	1	10	10	1	1	1	10	1
271	2	4	4	1	1	1	5	1	2	3	0	1	1	1	0	1	4	1	10	10	1	1	1	10	10	1	1	1	10	1
189	1	3	4	3	1	1	4	0	4	3	1	1	1	1	0	1	4	1	8	8	1	1	1	8	8	1	1	1	10	1
50	1	4	4	3	1	0	4	0	1	1	0	0	0	0	1	1	2	0	10	10	1	1	1	2	2	0	0	0	8	1
245	1	3	4	3	0	0	5	1	3	1	0	1	0	1	0	1	3	0	.	.	.	.	.	2	.	0	.	.	5	0
44	2	4	4	3	1	0	4	0	1	1	0	1	0	1	0	1	3	0	7	7	1	1	1	1	1	0	0	0	7	1
220	1	4	4	1	1	1	5	1	2	.	0	1	1	1	1	1	5	1	9	10	1	1	1	9	9	1	1	1	10	1
242	1	2	1	4	0	0	4	0	3	1	0	1	0	1	0	1	3	0	7	3	1	0	1	8	3	1	0	1	8	1
85	1	2	3	3	1	1	5	1	2	1	0	1	1	1	0	1	4	1	9	9	1	1	1	7	7	1	1	1	8	1
283	2	2	1	1	1	1	5	1	1	1	0	0	0	1	0	1	2	0	6	6	0	0	0	5	5	0	0	0	7	1
237	2	2	1	4	0	0	5	1	2	1	0	1	0	1	0	1	3	0	.	.	.	.	.	2	2	0	0	0	5	0
221	1	2	3	1	1	1	5	1	4	.	1	1	1	1	1	1	5	1	9	8	1	1	1	6	5	0	0	0	9	1
92	1	3	4	1	1	1	5	1	3	3	0	1	0	1	0	1	3	0	10	10	1	1	1	6	6	0	0	0	10	1
282	2	2	3	1	1	1	5	1	3	1	0	0	0	0	1	1	2	0	2	2	0	0	0	2	2	0	0	0	2	0
231	1	4	4	4	0	0	5	1	4	5	1	1	0	1	1	0	3	0	8	8	1	1	1	10	10	1	1	1	8	1
287	2	3	4	1	1	1	5	1	1	1	0	0	1	1	0	0	2	0	2	1	0	0	0	2	1	0	0	0	5	0
127	1	4	4	3	0	0	5	1	1	1	0	0	0	0	0	1	1	0	1	1	0	0	0	1	1	0	0	0	5	0
112	1	3	3	1	1	1	5	1	2	1	0	1	1	1	1	1	5	1	7	5	1	0	1	7	7	1	1	1	6	0
64	2	3	4	3	1	0	5	1	1	1	0	1	0	1	0	1	3	0	5	4	0	0	0	8	8	1	1	1	4	0
124	1	4	4	1	1	1	4	0	4	1	1	1	1	1	0	0	3	0	2	1	0	0	0	1	1	0	0	0	3	0
14	1	2	4	2	1	0	4	0	4	4	1	1	1	1	1	0	4	1	8	8	1	1	1	8	8	1	1	1	5	0
236	1	3	2	1	0	0	4	0	3	2	0	1	0	1	1	1	4	1	5	1	0	0	0	5	1	0	0	0	9	1
232	1	4	4	3	0	0	4	0	2	1	0	0	0	1	0	1	2	0	9	9	1	1	1	2	1	0	0	0	8	1
219	1	3	4	1	1	1	5	1	3	.	0	1	1	1	1	1	5	1	9	9	1	1	1	10	10	1	1	1	8	1
162	1	2	2	1	0	1	5	1	4	1	1	1	1	1	1	1	5	1	10	6	1	0	1	10	6	1	0	1	10	1
55	1	3	4	3	1	0	4	0	3	3	0	1	0	1	0	1	3	0	10	10	1	1	1	10	10	1	1	1	9	1
216	1	4	4	3	1	1	5	1	3	.	0	1	1	1	1	1	5	1	10	10	1	1	1	10	10	1	1	1	10	1
217	1	2	2	3	1	1	5	1	3	.	0	1	1	1	1	1	5	1	9	9	1	1	1	9	9	1	1	1	8	1
12	3	3	4	3	1	0	5	1	3	3	0	0	0	1	1	1	3	0	5	5	0	0	0	5	5	0	0	0	6	0
207	2	3	4	3	1	1	5	1	1	1	0	0	1	1	0	0	2	0	6	4	0	0	0	8	8	1	1	1	3	0
258	1	2	2	1	1	1	5	1	1	1	0	1	0	0	1	1	3	0	10	9	1	1	1	8	8	1	1	1	9	1
210	1	3	4	3	1	1	5	1	3	3	0	1	1	1	.	.	.	.	7	7	1	1	1	8	7	1	1	1	8	1
205	1	3	4	3	1	1	5	1	4	1	1	1	1	1	0	1	4	1	6	4	0	0	0	5	4	0	0	0	7	1
146	1	2	3	3	0	0	3	0	2	.	0	1	0	0	0	1	2	0	7	7	1	1	1	4	3	0	0	0	6	0
204	2	3	3	3	1	1	5	1	4	1	1	1	1	1	0	1	4	1	8	7	1	1	1	10	10	1	1	1	8	1
196	1	2	3	3	1	1	5	1	4	1	1	1	1	1	1	1	5	1	10	10	1	1	1	10	10	1	1	1	9	1
249	2	3	3	1	1	1	4	0	4	1	1	0	0	0	0	0	0	0	9	9	1	1	1	2	2	0	0	0	8	1
211	2	4	4	3	1	1	5	1	4	1	1	1	1	1	1	1	5	1	9	9	1	1	1	10	9	1	1	1	7	1
181	1	4	4	3	0	1	5	1	1	2	0	1	1	1	0	1	4	1	4	5	0	0	0	8	8	1	1	1	7	1
201	1	4	4	3	1	1	5	1	1	1	0	1	1	1	1	1	5	1	1	1	0	0	0	10	10	1	1	1	5	0
200	1	4	4	3	1	1	5	1	2	1	0	1	1	1	1	1	5	1	7	2	1	0	1	2	1	0	0	0	6	0
10	1	2	3	3	1	0	5	1	3	3	0	0	1	1	0	1	3	0	8	8	1	1	1	9	9	1	1	1	7	1
78	1	2	2	3	1	0	4	0	1	.	0	0	0	1	1	1	3	0	3	3	0	0	0	1	1	0	0	0	6	0
197	1	4	4	3	1	1	5	1	2	1	0	1	1	1	0	1	4	1	10	10	1	1	1	10	10	1	1	1	9	1
241	1	2	1	4	0	0	5	1	2	1	0	1	1	1	1	1	5	1	8	5	1	0	1	4	4	0	0	0	7	1
86	1	3	3	1	1	1	4	0	1	1	0	1	1	1	0	1	4	1	8	8	1	1	1	10	10	1	1	1	8	1
214	1	4	4	3	1	1	5	1	4	1	1	1	0	1	0	1	3	0	9	9	1	1	1	9	7	1	1	1	8	1
193	1	2	1	1	1	1	5	1	4	1	1	1	1	1	1	1	5	1	10	5	1	0	1	7	2	1	0	1	9	1
31	1	4	4	1	0	1	2	0	2	.	0	1	1	1	1	1	5	1	10	3	1	0	1	10	3	1	0	1	10	1
173	1	3	3	1	0	1	5	1	4	4	1	1	1	1	0	1	4	1	8	8	1	1	1	9	9	1	1	1	8	1
21	1	4	4	1	0	1	5	1	4	3	1	1	1	1	.	1	.	.	10	5	1	0	1	10	6	1	0	1	10	1
174	2	2	2	3	0	1	5	1	3	3	0	1	1	1	1	1	5	1	5	5	0	0	0	4	4	0	0	0	7	1
175	1	2	1	1	0	1	5	1	4	1	1	1	1	1	1	1	5	1	10	10	1	1	1	9	2	1	0	1	8	1
57	2	2	3	1	1	0	4	0	1	1	0	0	0	0	0	0	0	0	9	9	1	1	1	9	9	1	1	1	8	1
136	1	2	3	3	0	0	5	1	2	1	0	1	0	1	0	1	3	0	10	10	1	1	1	3	1	0	0	0	7	1
178	2	4	4	1	0	1	5	1	4	3	1	1	1	1	1	1	5	1	10	10	1	1	1	8	8	1	1	1	7	1
166	1	3	3	3	0	1	5	1	4	4	1	0	0	1	0	0	1	0	5	5	0	0	0	9	9	1	1	1	5	0
158	2	3	4	1	0	1	4	0	3	3	0	1	1	1	1	1	5	1	9	5	1	0	1	8	6	1	0	1	7	1
103	2	2	3	1	1	1	5	1	3	1	0	1	1	1	0	1	4	1	5	1	0	0	0	5	1	0	0	0	7	1
142	1	2	3	3	0	0	5	1	2	.	0	1	1	1	1	1	5	1	8	8	1	1	1	5	5	0	0	0	5	0
114	1	2	1	1	1	1	5	1	3	3	0	1	1	1	0	1	4	1	7	7	1	1	1	8	8	1	1	1	5	0
82	2	2	3	3	1	0	3	0	1	.	0	1	0	0	0	1	2	0	1	2	0	0	0	.	.	.	.	.	.	.
69	1	2	2	3	1	0	4	0	4	1	1	0	0	1	0	1	2	0	9	9	1	1	1	4	4	0	0	0	8	1
25	1	3	4	1	0	1	5	1	1	1	0	0	1	1	0	1	3	0	9	9	1	1	1	8	8	1	1	1	8	1
227	1	2	2	3	1	1	5	1	4	.	1	1	1	1	0	1	4	1	8	8	1	1	1	8	8	1	1	1	.	.
267	2	2	1	1	1	1	5	1	3	3	0	1	0	1	0	1	3	0	10	10	1	1	1	5	5	0	0	0	6	0
3	1	4	4	4	1	0	5	1	3	1	0	0	1	1	0	0	2	0	10	6	1	0	1	10	6	1	0	1	10	1
108	1	3	4	3	1	1	4	0	3	1	0	1	1	1	0	1	4	1	10	6	1	0	1	10	10	1	1	1	10	1
170	1	3	4	3	0	1	5	1	3	3	0	1	1	1	0	1	4	1	5	4	0	0	0	4	4	0	0	0	5	0
81	1	3	4	3	1	0	4	0	1	.	0	1	1	1	1	1	5	1	.	.	.	.	.	.	.	.	.	.	4	0
131	1	3	4	3	0	0	5	1	1	1	0	1	1	1	1	1	5	1	1	1	0	0	0	1	1	0	0	0	4	0
144	2	2	1	3	0	0	5	1	1	.	0	1	1	1	0	1	4	1	1	1	0	0	0	1	1	0	0	0	1	0
157	1	3	4	1	0	1	5	1	4	4	1	1	1	1	1	1	5	1	9	8	1	1	1	10	10	1	1	1	10	1
252	2	3	2	1	1	1	5	1	1	1	0	1	0	1	0	1	3	0	7	7	1	1	1	4	4	0	0	0	6	0
151	3	4	4	3	0	1	5	1	3	3	0	1	1	1	0	1	4	1	10	10	1	1	1	10	10	1	1	1	10	1
121	1	2	1	1	1	1	4	0	3	3	0	0	1	1	1	1	4	1	7	5	1	0	1	6	6	0	0	0	8	1
113	1	2	1	1	1	1	5	1	3	3	0	1	1	1	1	1	5	1	7	3	1	0	1	8	6	1	0	1	8	1
72	2	4	4	3	1	0	3	0	1	.	0	0	0	0	0	0	0	0	1	1	0	0	0	1	1	0	0	0	1	0
286	2	2	1	1	1	1	5	1	4	3	1	1	0	1	0	1	3	0	.	.	.	.	.	.	.	.	.	.	.	.
264	2	2	2	1	1	1	4	0	1	1	0	0	0	0	0	0	0	0	8	7	1	1	1	3	3	0	0	0	6	0
281	1	2	2	1	1	1	5	1	1	1	0	0	0	0	0	1	1	0	9	6	1	0	1	5	5	0	0	0	6	0
34	1	3	4	3	0	1	4	0	4	.	1	1	1	1	0	1	4	1	10	10	1	1	1	10	10	1	1	1	8	1
107	1	2	2	1	1	1	5	1	1	3	0	1	1	1	1	1	5	1	7	9	1	1	1	7	9	1	1	1	8	1
195	1	2	2	3	1	1	5	1	4	4	1	1	1	1	0	1	4	1	9	9	1	1	1	9	9	1	1	1	8	1
65	2	2	4	3	1	0	5	1	4	1	1	1	0	1	0	1	3	0	6	5	0	0	0	8	8	1	1	1	6	0
9	1	2	2	1	1	0	5	1	4	1	1	1	1	1	0	0	3	0	4	1	0	0	0	2	1	0	0	0	1	0
4	1	3	3	3	1	0	5	1	3	3	0	0	1	1	0	1	3	0	9	9	1	1	1	9	9	1	1	1	7	1
16	1	4	4	3	1	0	5	1	3	3	0	0	1	1	0	0	2	0	7	6	1	0	1	6	6	0	0	0	3	0
24	1	2	3	1	0	1	5	1	3	1	0	1	1	1	1	1	5	1	8	6	1	0	1	7	1	1	0	1	7	1
39	1	4	4	3	1	0	4	0	1	1	0	0	1	0	0	0	1	0	3	5	0	0	0	5	5	0	0	0	5	0
38	1	3	4	1	1	0	4	0	2	1	0	0	1	1	0	1	3	0	10	10	1	1	1	10	10	1	1	1	10	1
110	1	2	2	3	1	1	4	0	4	4	1	1	1	1	0	1	4	1	10	10	1	1	1	10	10	1	1	1	8	1
192	1	3	3	3	1	1	5	1	4	4	1	1	1	1	1	1	5	1	9	9	1	1	1	9	9	1	1	1	9	1
253	1	4	3	1	1	1	4	0	1	1	0	0	0	1	0	1	2	0	5	6	0	0	0	5	5	0	0	0	6	0
74	2	3	4	3	1	0	4	0	1	.	0	1	0	1	0	1	3	0	8	5	1	0	1	7	4	1	0	1	7	1
51	2	4	4	3	1	0	4	0	1	1	0	1	0	.	0	1	.	.	9	9	1	1	1	9	9	1	1	1	10	1
156	2	2	2	1	0	1	5	1	4	3	1	1	1	1	1	1	5	1	10	9	1	1	1	9	9	1	1	1	8	1
7	1	4	4	3	1	0	5	1	4	2	1	0	1	1	0	1	3	0	8	8	1	1	1	10	8	1	1	1	5	0
29	1	4	4	1	0	1	5	1	2	2	0	1	1	1	1	1	5	1	8	7	1	1	1	8	7	1	1	1	8	1
230	1	3	4	3	0	0	5	1	1	1	0	0	1	1	0	1	3	0	6	6	0	0	0	10	10	1	1	1	9	1
90	2	2	3	1	1	1	4	0	2	2	0	1	1	1	0	1	4	1	5	5	0	0	0	5	5	0	0	0	7	1
79	1	3	3	3	1	0	4	0	1	.	0	0	0	0	0	0	0	0	.	.	.	.	.	8	8	1	1	1	.	.
188	1	4	4	3	1	1	5	1	4	1	1	1	1	1	1	1	5	1	8	8	1	1	1	9	9	1	1	1	9	1
96	2	3	3	1	1	1	5	1	3	1	0	1	1	1	0	1	4	1	8	8	1	1	1	4	4	0	0	0	7	1
115	2	2	2	1	1	1	4	0	3	3	0	1	1	1	1	1	5	1	7	5	1	0	1	5	5	0	0	0	6	0
212	2	3	4	3	1	1	5	1	3	2	0	1	1	1	1	1	5	1	10	10	1	1	1	10	10	1	1	1	10	1
256	2	4	4	3	1	1	5	1	4	3	1	1	1	0	0	1	3	0	2	1	0	0	0	3	1	0	0	0	4	0
147	1	2	3	3	0	1	5	1	4	2	1	1	1	1	1	1	5	1	9	7	1	1	1	9	6	1	0	1	6	0
27	1	4	4	3	0	1	5	1	1	1	0	1	1	1	1	1	5	1	1	1	0	0	0	5	4	0	0	0	5	0
62	1	4	4	3	1	0	4	0	1	3	0	0	0	0	0	1	1	0	10	8	1	1	1	10	10	1	1	1	9	1
268	1	4	4	1	1	1	5	1	1	1	0	0	1	1	0	0	2	0	4	3	0	0	0	3	3	0	0	0	5	0
225	2	3	3	3	1	1	5	1	4	.	1	1	1	1	1	0	4	1	10	10	1	1	1	9	6	1	0	1	.	.
33	1	3	3	1	0	1	4	0	2	.	0	1	1	1	1	1	5	1	10	10	1	1	1	10	10	1	1	1	8	1
190	1	2	2	3	1	1	5	1	4	1	1	1	1	1	1	0	4	1	10	10	1	1	1	2	2	0	0	0	3	0
246	1	3	3	4	0	0	4	0	3	2	0	1	1	1	1	1	5	1	5	4	0	0	0	4	3	0	0	0	5	0
276	1	2	3	1	1	1	5	1	1	1	0	0	0	1	0	0	1	0	2	1	0	0	0	1	1	0	0	0	4	0
71	1	4	4	3	1	0	4	0	1	1	0	1	0	0	1	1	3	0	6	6	0	0	0	8	6	1	0	1	5	0
169	1	3	3	3	0	1	4	0	3	3	0	1	1	1	1	1	5	1	10	9	1	1	1	7	7	1	1	1	7	1
140	1	4	4	3	0	0	5	1	3	1	0	1	1	1	1	1	5	1	7	1	1	0	1	7	1	1	0	1	6	0
172	1	3	4	3	0	1	4	0	3	1	0	1	1	1	0	1	4	1	10	8	1	1	1	10	7	1	1	1	9	1
18	1	3	4	1	0	1	4	0	1	1	0	1	1	1	0	1	4	1	10	6	1	0	1	6	6	0	0	0	9	1
5	1	4	4	1	1	0	5	1	3	3	0	0	1	1	1	1	4	1	10	10	1	1	1	10	10	1	1	1	10	1
184	1	4	4	3	1	1	5	1	4	1	1	1	1	1	1	1	5	1	10	8	1	1	1	9	8	1	1	1	9	1
273	1	4	4	1	1	1	4	0	1	1	0	0	0	1	0	0	1	0	7	7	1	1	1	2	2	0	0	0	4	0
84	1	3	4	3	1	0	4	0	1	.	0	1	0	1	0	1	3	0	7	7	1	1	1	8	8	1	1	1	6	0
143	1	4	4	4	0	0	5	1	2	.	0	1	0	1	1	1	4	1	2	2	0	0	0	2	2	0	0	0	5	0
176	1	3	4	3	0	1	5	1	3	3	0	1	1	1	1	1	5	1	9	8	1	1	1	8	7	1	1	1	7	1
58	1	2	3	3	1	0	5	1	1	1	0	0	1	1	0	1	3	0	4	8	0	1	1	8	6	1	0	1	7	1
120	2	2	2	1	1	1	5	1	3	3	0	1	1	1	1	1	5	1	8	8	1	1	1	7	7	1	1	1	8	1
89	2	2	1	1	1	1	5	1	1	2	0	1	1	1	1	1	5	1	10	10	1	1	1	7	7	1	1	1	9	1
194	1	2	2	1	1	1	5	1	4	1	1	1	1	1	0	1	4	1	10	9	1	1	1	10	10	1	1	1	9	1
45	1	2	2	3	1	0	5	1	3	1	0	0	1	1	0	1	3	0	10	10	1	1	1	6	10	0	1	1	8	1
128	1	4	4	3	0	0	4	0	3	1	0	1	1	1	1	0	4	1	6	3	0	0	0	6	6	0	0	0	4	0
265	2	2	2	1	1	1	4	0	2	1	0	0	0	1	0	0	1	0	8	.	1	.	1	7	.	1	.	1	7	1
53	1	4	4	1	1	0	5	1	2	2	0	0	0	0	0	0	0	0	3	3	0	0	0	2	2	0	0	0	4	0
41	2	3	3	3	1	0	5	1	4	3	1	0	0	1	0	1	2	0	9	9	1	1	1	3	3	0	0	0	9	1
130	1	3	4	3	0	0	5	1	2	2	0	1	0	0	0	1	2	0	5	4	0	0	0	5	5	0	0	0	7	1
70	1	4	4	3	1	0	5	1	3	1	0	1	0	1	0	0	2	0	8	4	1	0	1	8	5	1	0	1	8	1
93	2	4	4	1	1	1	4	0	3	2	0	.	1	1	0	1	.	.	8	3	1	0	1	7	3	1	0	1	8	1
63	2	3	3	3	1	0	5	1	3	1	0	0	0	0	0	1	1	0	8	8	1	1	1	5	5	0	0	0	5	0
8	2	4	4	2	1	0	5	1	3	3	0	0	1	1	1	1	4	1	10	10	1	1	1	10	10	1	1	1	7	1
118	1	3	3	1	1	1	4	0	3	1	0	1	1	1	0	0	3	0	3	3	0	0	0	10	10	1	1	1	5	0
155	2	3	3	3	0	1	4	0	3	2	0	1	1	1	0	1	4	1	8	6	1	0	1	6	6	0	0	0	6	0
238	1	3	4	3	0	0	4	0	4	2	1	1	1	1	1	1	5	1	10	7	1	1	1	9	7	1	1	1	7	1
285	2	2	1	1	1	1	5	1	4	.	1	1	0	1	0	1	3	0	10	10	1	1	1	10	10	1	1	1	10	1
49	1	3	4	3	1	0	4	0	1	1	0	1	0	0	0	1	2	0	1	1	0	0	0	1	1	0	0	0	8	1
11	1	4	4	3	1	0	5	1	3	3	0	1	1	1	1	1	5	1	10	10	1	1	1	8	9	1	1	1	7	1
152	1	4	4	3	0	1	5	1	2	1	0	1	1	1	1	1	5	1	2	2	0	0	0	2	2	0	0	0	2	0
161	2	3	4	3	0	1	5	1	3	3	0	1	1	1	1	0	4	1	10	2	1	0	1	10	2	1	0	1	6	0
164	1	2	2	3	0	1	5	1	3	2	0	1	1	1	1	1	5	1	10	7	1	1	1	7	5	1	0	1	7	1
101	1	3	2	1	1	1	4	0	3	1	0	1	0	0	0	1	2	0	8	5	1	0	1	7	5	1	0	1	6	0
26	1	4	4	1	0	1	5	1	2	1	0	1	1	1	0	1	4	1	10	10	1	1	1	10	10	1	1	1	10	1
134	1	3	2	3	0	0	4	0	4	4	1	1	0	1	1	1	4	1	10	10	1	1	1	10	10	1	1	1	9	1
77	2	4	4	3	1	0	5	1	1	.	0	0	1	0	0	0	1	0	3	3	0	0	0	9	9	1	1	1	8	1
218	1	3	4	1	1	1	5	1	3	.	0	1	1	1	0	1	4	1	10	10	1	1	1	9	9	1	1	1	9	1
243	2	2	1	3	0	0	5	1	1	1	0	1	1	1	0	1	4	1	5	3	0	0	0	2	2	0	0	0	3	0
275	1	2	2	1	1	1	5	1	2	1	0	1	0	0	1	1	3	0	7	7	1	1	1	7	7	1	1	1	7	1
289	2	4	4	1	1	1	5	1	3	1	0	0	0	1	0	1	2	0	5	2	0	0	0	3	1	0	0	0	3	0
247	1	2	1	4	0	0	4	0	3	3	0	0	1	1	0	1	3	0	4	3	0	0	0	5	4	0	0	0	6	0
99	2	2	1	1	1	1	5	1	4	2	1	1	1	1	0	0	3	0	4	3	0	0	0	6	5	0	0	0	4	0
100	1	2	2	1	1	1	5	1	1	1	0	1	1	1	1	1	5	1	5	5	0	0	0	5	5	0	0	0	3	0
167	1	4	4	3	0	1	5	1	3	3	0	1	1	1	1	1	5	1	8	8	1	1	1	8	8	1	1	1	8	1
139	1	3	2	3	0	0	5	1	3	.	0	1	0	1	0	1	3	0	7	7	1	1	1	7	7	1	1	1	7	1
185	1	4	4	3	1	1	5	1	2	1	0	1	1	1	0	1	4	1	8	7	1	1	1	8	8	1	1	1	7	1
213	1	3	2	3	1	1	5	1	4	3	1	1	1	1	.	1	.	.	8	4	1	0	1	9	4	1	0	1	7	1
76	1	4	4	3	1	0	4	0	1	.	0	1	.	1	1	.	.	.	6	6	0	0	0	1	.	0	.	.	2	0
278	2	3	4	1	1	1	5	1	1	1	0	0	0	0	0	0	0	0	10	10	1	1	1	5	5	0	0	0	8	1
119	2	2	1	1	1	1	5	1	1	1	0	1	1	1	0	1	4	1	.	.	.	.	.	.	.	.	.	.	6	0
61	1	3	4	3	1	0	4	0	1	1	0	1	1	1	1	1	5	1	10	10	1	1	1	2	2	0	0	0	9	1
150	1	4	4	1	0	1	5	1	1	1	0	1	1	1	1	1	5	1	3	3	0	0	0	3	3	0	0	0	3	0
234	1	2	2	3	0	0	4	0	4	1	1	1	1	.	.	1	.	.	2	2	0	0	0	2	2	0	0	0	10	1
17	1	2	2	1	0	1	5	1	4	4	1	1	1	1	1	1	5	1	7	3	1	0	1	7	3	1	0	1	4	0
266	2	2	1	1	1	1	5	1	1	1	0	1	0	1	1	1	4	1	4	4	0	0	0	.	.	.	.	.	9	1
37	2	2	2	1	0	1	5	1	3	1	0	1	1	1	0	1	4	1	7	6	1	0	1	8	5	1	0	1	6	0
32	1	2	1	3	0	1	5	1	3	1	0	1	1	1	0	1	4	1	5	5	0	0	0	5	3	0	0	0	3	0
223	2	4	4	2	1	1	5	1	4	.	1	1	1	1	1	1	5	1	3	3	0	0	0	5	5	0	0	0	6	0
165	1	3	4	3	0	1	5	1	4	4	1	1	1	1	1	1	5	1	10	7	1	1	1	10	6	1	0	1	5	0
1	1	3	3	3	1	0	5	1	3	1	0	0	1	1	1	1	4	1	10	6	1	0	1	10	8	1	1	1	6	0
13	1	2	4	2	1	0	5	1	5	3	1	1	1	1	0	1	4	1	10	10	1	1	1	10	10	1	1	1	10	1
187	2	3	4	3	1	1	5	1	4	2	1	1	1	1	1	1	5	1	8	8	1	1	1	3	3	0	0	0	7	1
91	2	3	4	3	1	1	5	1	4	4	1	1	1	1	0	1	4	1	5	6	0	0	0	5	6	0	0	0	7	1
54	1	3	4	3	1	0	5	1	3	2	0	0	0	1	0	0	1	0	5	8	0	1	1	1	1	0	0	0	7	1
30	1	2	3	1	0	1	5	1	5	.	1	1	1	1	0	1	4	1	10	10	1	1	1	10	10	1	1	1	5	0
229	1	4	4	3	0	0	5	1	1	1	0	0	0	1	1	1	3	0	3	1	0	0	0	1	1	0	0	0	5	0
129	1	2	2	3	0	0	5	1	4	1	1	1	0	1	1	1	4	1	9	2	1	0	1	10	2	1	0	1	8	1
138	1	3	4	3	0	0	5	1	4	1	1	1	1	1	1	1	5	1	5	5	0	0	0	2	2	0	0	0	6	0
244	2	2	2	3	0	0	5	1	2	1	0	1	1	1	0	1	4	1	9	5	1	0	1	9	8	1	1	1	7	1
361	2	3	4	1	1	1	5	1	5	4	1	1	1	1	1	1	5	1	10	10	1	1	1	10	10	1	1	1	10	1
328	2	2	3	3	1	0	3	0	1	1	0	1	1	0	0	1	3	0	8	8	1	1	1	8	8	1	1	1	8	1
329	1	3	4	3	1	0	5	1	3	1	0	1	1	1	0	1	4	1	10	10	1	1	1	10	10	1	1	1	9	1
340	1	3	4	3	1	0	4	0	4	4	1	1	1	1	0	1	4	1	9	9	1	1	1	7	7	1	1	1	6	0
371	1	4	4	1	1	1	5	1	4	4	1	1	1	1	1	1	5	1	10	10	1	1	1	10	10	1	1	1	10	1
307	2	2	2	1	1	0	5	1	1	1	0	1	1	1	1	1	5	1	5	5	0	0	0	.	.	.	.	.	10	1
379	1	4	4	3	1	1	5	1	3	1	0	1	1	1	0	1	4	1	9	7	1	1	1	8	6	1	0	1	7	1
346	2	2	2	1	1	1	5	1	4	4	1	1	1	1	1	1	5	1	9	9	1	1	1	8	8	1	1	1	9	1
325	2	3	4	3	1	0	4	0	3	3	0	1	1	1	0	1	4	1	10	10	1	1	1	10	10	1	1	1	10	1
295	2	2	2	3	1	0	4	0	3	3	0	0	1	1	0	1	3	0	6	6	0	0	0	6	6	0	0	0	6	0
382	2	3	3	1	1	1	5	1	4	4	1	1	1	1	1	1	5	1	10	10	1	1	1	7	7	1	1	1	8	1
299	2	2	1	1	1	0	5	1	1	1	0	1	0	1	1	0	3	0	7	7	1	1	1	7	7	1	1	1	7	1
354	1	3	4	3	1	1	5	1	4	4	1	1	1	1	1	1	5	1	10	10	1	1	1	10	10	1	1	1	9	1
384	1	3	4	1	1	1	5	1	3	3	0	1	1	0	1	1	4	1	8	8	1	1	1	8	8	1	1	1	5	0
367	1	2	4	3	1	1	5	1	4	4	1	1	1	1	1	1	5	1	8	8	1	1	1	8	8	1	1	1	8	1
312	2	3	3	3	1	0	4	0	1	1	0	1	1	1	0	1	4	1	10	10	1	1	1	7	7	1	1	1	.	.
377	1	4	4	3	1	1	5	1	1	1	0	1	1	1	1	1	5	1	10	10	1	1	1	9	7	1	1	1	10	1
308	1	2	1	3	1	0	4	0	3	3	0	1	1	1	0	1	4	1	9	9	1	1	1	6	5	0	0	0	8	1
324	1	3	3	3	1	0	5	1	3	3	0	1	1	1	0	1	4	1	10	10	1	1	1	10	10	1	1	1	10	1
385	1	3	4	1	1	1	4	0	3	3	0	1	1	1	1	1	5	1	10	10	1	1	1	10	10	1	1	1	8	1
355	1	2	4	3	1	1	5	1	4	4	1	1	0	1	1	1	4	1	8	6	1	0	1	8	8	1	1	1	6	0
339	1	4	4	4	1	0	4	0	3	3	0	1	1	1	0	1	4	1	10	10	1	1	1	10	10	1	1	1	9	1
304	1	2	3	3	1	0	4	0	3	3	0	1	1	1	0	1	4	1	9	9	1	1	1	8	8	1	1	1	8	1
311	2	3	4	3	1	0	5	1	3	3	0	1	1	1	0	0	3	0	10	10	1	1	1	10	10	1	1	1	9	1
378	1	3	4	3	1	1	5	1	4	1	1	1	1	1	1	1	5	1	10	7	1	1	1	10	7	1	1	1	9	1
320	1	2	1	1	1	0	4	0	3	1	0	0	1	1	0	1	3	0	10	8	1	1	1	10	8	1	1	1	8	1
386	2	3	4	1	1	1	5	1	4	4	1	1	1	1	1	1	5	1	10	10	1	1	1	7	7	1	1	1	10	1
317	2	2	2	3	1	0	4	0	3	3	0	0	1	1	0	1	3	0	8	8	1	1	1	6	6	0	0	0	7	1
349	1	2	2	3	1	1	5	1	4	4	1	1	1	1	0	1	4	1	10	10	1	1	1	10	10	1	1	1	8	1
373	1	3	4	1	1	1	5	1	5	4	1	1	1	1	1	1	5	1	10	10	1	1	1	9	9	1	1	1	9	1
318	2	2	2	3	1	0	5	1	3	3	0	1	1	1	0	0	3	0	7	7	1	1	1	8	9	1	1	1	8	1
302	1	3	4	3	1	0	5	1	1	1	0	0	1	1	0	1	3	0	7	7	1	1	1	9	9	1	1	1	7	1
319	1	2	3	3	1	0	4	0	3	3	0	1	1	1	1	1	5	1	10	10	1	1	1	10	10	1	1	1	9	1
297	2	2	3	3	1	0	4	0	3	1	0	1	1	1	0	1	4	1	9	5	1	0	1	10	5	1	0	1	9	1
326	2	2	2	1	1	0	4	0	3	3	0	1	1	1	0	1	4	1	5	2	0	0	0	3	1	0	0	0	10	1
337	2	2	2	3	1	0	5	1	3	3	0	0	1	1	0	0	2	0	8	7	1	1	1	4	3	0	0	0	9	1
313	1	2	3	3	1	0	5	1	3	3	0	1	1	1	0	1	4	1	10	10	1	1	1	10	10	1	1	1	9	1
356	2	2	3	3	1	1	5	1	4	3	1	1	1	1	1	1	5	1	10	10	1	1	1	8	8	1	1	1	7	1
376	1	3	4	3	1	1	5	1	4	4	1	1	1	1	1	1	5	1	10	10	1	1	1	9	8	1	1	1	9	1
375	2	3	4	1	1	1	5	1	4	3	1	1	1	1	1	1	5	1	10	10	1	1	1	10	8	1	1	1	10	1
343	2	2	2	3	1	0	5	1	3	3	0	1	1	1	0	1	4	1	10	10	1	1	1	10	8	1	1	1	10	1
322	1	2	3	3	1	0	5	1	3	1	0	1	1	1	0	1	4	1	5	1	0	0	0	8	1	1	0	1	3	0
353	1	4	4	3	1	1	5	1	4	3	1	1	1	1	0	1	4	1	10	10	1	1	1	10	10	1	1	1	8	1
335	1	2	3	3	1	0	4	0	5	5	1	1	1	1	1	1	5	1	.	.	.	.	.	.	.	.	.	.	.	.
381	2	2	1	1	1	1	5	1	4	4	1	1	1	1	1	1	5	1	10	10	1	1	1	9	8	1	1	1	10	1
305	1	2	4	3	1	0	4	0	3	3	0	1	1	1	0	1	4	1	10	10	1	1	1	7	5	1	0	1	10	1
327	1	3	4	3	1	0	4	0	3	1	0	0	1	1	0	0	2	0	8	.	1	.	1	8	2	1	0	1	10	1
372	1	3	4	3	1	1	5	1	4	4	1	1	1	1	1	1	5	1	10	10	1	1	1	10	10	1	1	1	9	1
316	2	2	2	3	1	0	5	1	4	4	1	1	1	1	0	1	4	1	10	10	1	1	1	10	10	1	1	1	10	1
293	1	4	4	3	1	0	4	0	1	1	0	1	1	1	0	0	3	0	6	6	0	0	0	4	4	0	0	0	4	0
306	1	2	1	1	1	0	5	1	3	1	0	0	1	1	0	1	3	0	8	5	1	0	1	10	10	1	1	1	6	0
296	1	2	2	1	1	0	5	1	3	1	0	1	1	1	1	1	5	1	8	8	1	1	1	5	5	0	0	0	9	1
309	2	2	2	3	1	0	1	0	3	3	0	1	1	1	1	1	5	1	10	10	1	1	1	10	10	1	1	1	.	.
348	3	4	4	3	1	1	5	1	4	4	1	1	1	1	1	1	5	1	9	9	1	1	1	8	7	1	1	1	9	1
336	1	3	4	3	1	0	1	0	3	3	0	.	1	1	0	0	.	.	10	10	1	1	1	10	10	1	1	1	8	1
364	2	2	1	1	1	1	5	1	4	4	1	1	1	1	0	1	4	1	10	10	1	1	1	9	9	1	1	1	9	1
380	2	2	3	3	1	1	5	1	3	1	0	0	1	1	0	1	3	0	7	7	1	1	1	7	6	1	0	1	6	0
298	1	1	1	3	1	0	4	0	3	1	0	0	1	1	1	1	4	1	9	9	1	1	1	8	8	1	1	1	8	1
330	1	3	2	1	1	0	5	1	4	4	1	1	1	1	0	1	4	1	10	8	1	1	1	8	4	1	0	1	8	1
362	2	3	4	1	1	1	5	1	4	3	1	1	1	1	1	1	5	1	10	10	1	1	1	9	9	1	1	1	10	1
358	1	3	3	3	1	1	5	1	1	1	0	1	1	1	1	1	5	1	10	10	1	1	1	10	10	1	1	1	7	1
359	1	3	4	1	1	1	5	1	4	1	1	1	1	1	1	1	5	1	10	6	1	0	1	10	5	1	0	1	10	1
365	2	2	2	1	1	1	5	1	4	4	1	1	1	1	1	1	5	1	10	10	1	1	1	9	9	1	1	1	10	1
344	1	2	1	3	1	0	4	0	4	4	1	1	1	1	0	1	4	1	10	10	1	1	1	10	10	1	1	1	7	1
331	1	3	3	1	1	0	4	0	1	1	0	0	0	1	0	0	1	0	6	6	0	0	0	9	9	1	1	1	7	1
300	2	2	2	1	1	1	5	1	3	3	0	1	1	1	1	1	5	1	.	10	.	1	1	10	10	1	1	1	10	1
351	1	2	3	3	1	1	5	1	5	4	1	1	1	1	0	1	4	1	9	9	1	1	1	9	9	1	1	1	8	1
301	2	2	2	3	1	0	4	0	1	1	0	1	1	1	1	1	5	1	9	8	1	1	1	9	7	1	1	1	8	1
363	2	2	3	1	1	1	5	1	4	4	1	1	1	1	1	1	5	1	10	10	1	1	1	10	10	1	1	1	10	1
347	1	4	4	3	1	1	5	1	3	3	0	1	0	1	0	1	3	0	9	7	1	1	1	8	6	1	0	1	8	1
332	2	2	4	3	1	0	1	0	1	1	0	0	0	1	1	0	2	0	6	6	0	0	0	4	4	0	0	0	.	.
368	1	4	4	3	1	1	5	1	4	1	1	1	1	1	1	1	5	1	10	10	1	1	1	10	10	1	1	1	10	1
338	1	4	4	3	1	0	3	0	3	3	0	0	0	1	0	1	2	0	5	3	0	0	0	6	4	0	0	0	1	0
294	3	2	3	1	1	0	1	0	1	1	0	0	1	1	0	0	2	0	1	.	0	.	.	.	.	.	.	.	1	0
321	1	2	2	1	1	0	4	0	3	1	0	0	1	1	0	1	3	0	6	2	0	0	0	8	2	1	0	1	6	0
314	2	2	3	3	1	0	5	1	3	1	0	1	1	1	1	1	5	1	10	4	1	0	1	8	4	1	0	1	7	1
342	2	3	4	3	1	0	4	0	4	3	1	1	1	1	0	1	4	1	10	10	1	1	1	10	10	1	1	1	10	1
383	1	4	4	3	1	1	5	1	4	4	1	1	1	1	1	1	5	1	8	8	1	1	1	8	8	1	1	1	9	1
357	1	4	4	3	1	1	5	1	3	3	0	1	1	1	1	1	5	1	10	10	1	1	1	10	10	1	1	1	9	1
345	1	4	4	3	1	1	5	1	1	1	0	1	1	1	1	1	5	1	5	3	0	0	0	5	3	0	0	0	5	0
350	1	4	4	1	1	1	5	1	4	4	1	1	1	1	1	1	5	1	10	10	1	1	1	10	10	1	1	1	9	1
341	1	3	4	3	1	0	4	0	3	3	0	1	1	1	0	0	3	0	10	10	1	1	1	10	10	1	1	1	7	1
374	1	3	4	3	1	1	5	1	4	3	1	1	1	1	1	1	5	1	10	10	1	1	1	10	10	1	1	1	10	1
303	2	2	1	1	1	0	4	0	1	1	0	0	0	0	0	0	0	0	5	5	0	0	0	6	6	0	0	0	5	0
323	1	2	2	3	1	0	5	1	3	3	0	1	1	1	1	1	5	1	5	4	0	0	0	5	3	0	0	0	6	0
315	2	4	4	3	1	0	.	.	3	.	0	1	1	1	1	1	5	1	10	10	1	1	1	10	10	1	1	1	10	1
360	1	2	3	3	1	1	5	1	4	4	1	1	1	1	1	1	5	1	10	10	1	1	1	10	10	1	1	1	10	1
333	1	2	1	3	1	0	4	0	1	1	0	1	1	1	0	1	4	1	10	10	1	1	1	10	10	1	1	1	9	1
310	2	2	1	3	1	0	4	0	3	3	0	1	1	1	1	1	5	1	10	10	1	1	1	10	10	1	1	1	10	1
366	2	3	4	3	1	1	5	1	4	3	1	1	1	1	1	1	5	1	10	10	1	1	1	10	10	1	1	1	10	1
292	2	4	4	1	1	0	4	0	3	1	0	0	1	1	0	0	2	0	10	10	1	1	1	9	6	1	0	1	9	1
352	1	3	4	3	1	1	5	1	4	1	1	1	1	1	1	1	5	1	8	5	1	0	1	10	8	1	1	1	8	1
370	1	4	4	1	1	1	5	1	4	3	1	1	1	1	1	1	5	1	10	10	1	1	1	10	10	1	1	1	10	1
369	1	2	2	1	1	1	4	0	4	4	1	1	1	1	1	1	5	1	8	7	1	1	1	8	7	1	1	1	7	1
518	2	3	4	3	0	1	4	0	1	1	0	0	0	0	0	1	1	0	1	1	0	0	0	1	1	0	0	0	8	1
522	1	3	4	3	0	1	5	1	1	1	0	0	0	0	0	0	0	0	10	10	1	1	1	10	10	1	1	1	10	1
521	1	4	4	4	0	1	5	1	1	1	0	0	0	1	0	1	2	0	5	5	0	0	0	.	.	.	.	.	8	1
543	1	3	3	3	0	1	5	1	1	4	1	0	0	1	0	0	1	0	10	10	1	1	1	10	10	1	1	1	7	1
524	1	3	2	3	0	1	4	0	3	1	0	0	0	0	0	1	1	0	9	6	1	0	1	10	6	1	0	1	8	1
531	1	2	1	1	0	1	4	0	1	1	0	0	0	1	.	0	.	.	8	8	1	1	1	4	4	0	0	0	.	.
548	1	3	3	1	0	1	5	1	1	1	0	0	0	0	0	0	0	0	.	.	.	.	.	.	.	.	.	.	.	.
529	1	3	4	3	0	1	4	0	1	1	0	0	0	0	0	0	0	0	1	1	0	0	0	10	10	1	1	1	9	1
525	1	3	2	3	0	1	4	0	1	1	0	0	0	0	0	0	0	0	8	7	1	1	1	5	5	0	0	0	7	1
536	2	3	4	3	0	1	4	0	1	1	0	0	0	0	0	0	0	0	1	.	0	.	.	.	.	.	.	.	5	0
532	1	3	3	3	0	1	4	0	1	1	0	0	0	0	0	0	0	0	10	10	1	1	1	10	10	1	1	1	8	1
542	2	2	1	1	0	1	5	1	3	3	0	1	0	1	0	1	3	0	7	7	1	1	1	8	7	1	1	1	7	1
533	2	2	1	1	0	1	4	0	1	1	0	0	0	1	0	1	2	0	8	8	1	1	1	10	10	1	1	1	9	1
534	1	2	4	3	0	1	4	0	1	1	0	0	0	1	1	0	2	0	2	5	0	0	0	2	3	0	0	0	7	1
549	1	2	2	3	0	1	4	0	1	1	0	0	0	1	0	1	2	0	.	.	.	.	.	.	.	.	.	.	.	.
539	1	4	4	3	0	1	4	0	3	3	0	0	.	1	0	1	.	.	9	9	1	1	1	9	9	1	1	1	9	1
540	1	4	4	4	0	1	4	0	3	1	0	0	1	1	1	0	3	0	2	2	0	0	0	1	.	0	.	.	8	1
553	2	2	1	3	0	1	4	0	1	1	0	1	0	0	0	1	2	0	10	10	1	1	1	10	10	1	1	1	10	1
552	2	2	2	3	0	1	5	1	3	3	0	0	0	1	0	1	2	0	8	8	1	1	1	5	5	0	0	0	8	1
550	2	2	2	3	0	1	5	1	1	1	0	1	0	.	0	.	.	.	9	9	1	1	1	3	2	0	0	0	9	1
546	1	3	4	3	0	1	4	0	1	1	0	0	0	0	0	0	0	0	5	6	0	0	0	3	3	0	0	0	8	1
516	2	2	3	3	0	1	4	0	1	1	0	0	0	1	0	1	2	0	7	8	1	1	1	7	7	1	1	1	7	1
517	2	3	4	3	0	1	1	0	1	1	0	1	0	1	0	1	3	0	1	.	0	.	.	1	.	0	.	.	.	.
528	1	4	4	4	0	1	5	1	1	1	0	0	0	1	0	0	1	0	8	8	1	1	1	10	10	1	1	1	8	1
519	2	2	2	3	0	1	4	0	1	1	0	0	0	0	0	1	1	0	10	10	1	1	1	6	6	0	0	0	10	1
535	1	4	4	3	0	1	5	1	1	1	0	0	0	0	0	1	1	0	10	10	1	1	1	.	.	.	.	.	8	1
527	2	4	4	3	0	1	5	1	1	1	0	.	.	.	1	.	.	.	6	6	0	0	0	6	6	0	0	0	7	1
545	1	3	4	3	0	1	4	0	1	1	0	1	0	1	0	1	3	0	9	9	1	1	1	9	9	1	1	1	7	1
541	1	3	4	1	0	1	4	0	1	1	0	1	0	1	0	1	3	0	7	7	1	1	1	10	10	1	1	1	6	0
530	1	3	4	3	0	1	5	1	1	1	0	0	0	1	0	0	1	0	10	10	1	1	1	.	.	.	.	.	8	1
515	1	2	1	1	0	1	5	1	1	1	0	0	0	0	0	0	0	0	3	2	0	0	0	5	1	0	0	0	1	0
556	2	2	2	1	0	1	5	1	1	1	0	0	0	0	0	0	0	0	10	10	1	1	1	3	3	0	0	0	5	0
537	1	3	2	3	0	1	5	1	1	1	0	0	0	1	0	1	2	0	5	5	0	0	0	7	5	1	0	1	6	0
555	2	2	2	3	0	1	5	1	1	1	0	1	0	0	1	1	3	0	8	8	1	1	1	10	10	1	1	1	6	0
520	1	4	4	4	0	1	5	1	1	1	0	1	0	1	0	1	3	0	7	7	1	1	1	2	2	0	0	0	7	1
538	2	1	1	1	0	1	4	0	1	1	0	0	0	0	0	0	0	0	.	.	.	.	.	1	.	0	.	.	10	1
547	2	2	4	3	0	1	5	1	1	1	0	0	0	0	0	1	1	0	3	4	0	0	0	10	10	1	1	1	4	0
544	1	2	2	1	0	1	4	0	1	1	0	0	0	0	0	0	0	0	8	7	1	1	1	8	8	1	1	1	7	1
526	1	4	4	4	0	1	5	1	4	4	1	1	1	1	0	1	4	1	7	7	1	1	1	7	7	1	1	1	5	0
523	1	3	4	3	0	1	5	1	1	1	0	0	0	0	0	1	1	0	8	8	1	1	1	8	8	1	1	1	7	1
554	1	3	3	3	0	1	5	1	1	1	0	0	0	.	0	0	.	.	2	2	0	0	0	2	2	0	0	0	5	0
467	1	2	2	3	0	1	4	0	4	4	1	1	1	1	1	0	4	1	9	6	1	0	1	9	6	1	0	1	8	1
483	1	4	4	1	1	1	5	1	1	1	0	1	1	1	1	1	5	1	2	1	0	0	0	5	1	0	0	0	1	0
498	1	2	2	3	0	1	5	1	4	1	1	1	1	0	0	1	3	0	4	2	0	0	0	8	8	1	1	1	5	0
504	1	2	2	3	0	1	5	1	1	1	0	0	0	1	0	1	2	0	1	1	0	0	0	1	1	0	0	0	1	0
466	1	4	4	1	0	1	5	1	3	3	0	1	0	1	0	1	3	0	9	9	1	1	1	9	9	1	1	1	7	1
445	1	3	4	1	0	1	5	1	3	3	0	0	1	1	0	0	2	0	3	2	0	0	0	3	2	0	0	0	4	0
462	1	3	3	3	0	1	4	0	3	3	0	1	1	1	0	1	4	1	8	8	1	1	1	8	8	1	1	1	8	1
480	1	2	1	1	1	1	5	1	4	3	1	1	1	1	1	1	5	1	10	10	1	1	1	6	3	0	0	0	8	1
486	1	2	2	1	1	1	5	1	4	1	1	1	1	1	0	1	4	1	10	3	1	0	1	10	3	1	0	1	7	1
487	1	3	3	1	1	1	5	1	4	1	1	1	1	1	1	1	5	1	10	1	1	0	1	10	1	1	0	1	3	0
494	2	2	1	3	0	1	5	1	1	1	0	1	1	1	0	1	4	1	10	2	1	0	1	10	3	1	0	1	10	1
433	2	3	4	1	0	1	5	1	1	1	0	0	0	1	0	1	2	0	5	3	0	0	0	5	3	0	0	0	5	0
477	1	3	3	1	1	1	5	1	4	3	1	1	1	1	1	1	5	1	4	4	0	0	0	6	6	0	0	0	7	1
463	2	4	4	1	0	1	5	1	4	1	1	0	0	1	0	1	2	0	8	8	1	1	1	10	10	1	1	1	5	0
474	1	3	4	1	1	1	5	1	4	3	1	0	0	1	0	0	1	0	6	7	0	1	1	9	9	1	1	1	6	0
442	1	3	4	3	0	1	5	1	3	1	0	1	1	1	0	1	4	1	10	10	1	1	1	10	10	1	1	1	10	1
506	1	2	3	3	0	1	5	1	3	3	0	1	0	1	0	1	3	0	8	5	1	0	1	8	5	1	0	1	4	0
434	1	3	3	1	0	1	5	1	3	1	0	1	1	1	0	1	4	1	10	4	1	0	1	10	4	1	0	1	7	1
499	1	4	4	3	0	1	5	1	3	3	0	0	0	1	0	1	2	0	10	10	1	1	1	10	10	1	1	1	10	1
488	2	2	3	1	1	1	5	1	4	1	1	1	1	1	1	1	5	1	8	7	1	1	1	9	8	1	1	1	8	1
481	2	3	4	1	1	1	5	1	4	1	1	1	1	1	0	1	4	1	8	6	1	0	1	9	6	1	0	1	8	1
484	2	4	4	1	1	1	5	1	4	4	1	1	1	1	1	1	5	1	10	7	1	1	1	8	8	1	1	1	7	1
443	1	4	4	1	0	1	4	0	3	1	0	0	1	1	0	1	3	0	10	7	1	1	1	10	7	1	1	1	8	1
435	1	1	1	3	0	1	5	1	4	1	1	1	1	1	0	1	4	1	7	6	1	0	1	8	8	1	1	1	6	0
510	2	2	1	4	0	1	4	0	1	1	0	1	0	0	0	1	2	0	7	5	1	0	1	4	3	0	0	0	7	1
511	1	4	4	3	0	1	4	0	1	1	0	1	0	0	0	1	2	0	9	9	1	1	1	9	9	1	1	1	8	1
489	1	4	4	1	1	1	5	1	3	1	0	1	1	1	0	1	4	1	8	5	1	0	1	8	4	1	0	1	7	1
500	1	2	3	3	0	1	5	1	4	1	1	0	0	1	0	1	2	0	7	5	1	0	1	8	6	1	0	1	7	1
454	1	2	2	3	0	1	5	1	4	1	1	0	1	1	0	1	3	0	6	5	0	0	0	6	6	0	0	0	6	0
441	2	4	4	1	0	1	5	1	3	1	0	1	0	1	0	1	3	0	1	1	0	0	0	1	1	0	0	0	1	0
512	1	2	2	3	0	1	5	1	1	1	0	1	0	1	0	1	3	0	7	9	1	1	1	7	7	1	1	1	6	0
491	2	3	4	1	1	1	5	1	4	4	1	1	1	1	1	1	5	1	10	8	1	1	1	10	8	1	1	1	7	1
485	1	3	3	1	1	1	5	1	4	1	1	1	1	1	1	1	5	1	9	7	1	1	1	10	5	1	0	1	8	1
431	2	4	4	1	0	1	5	1	4	3	1	1	0	1	0	1	3	0	8	8	1	1	1	8	8	1	1	1	8	1
425	1	2	4	3	0	1	4	0	1	1	0	0	0	1	0	0	1	0	10	10	1	1	1	1	1	0	0	0	9	1
509	1	2	3	3	0	1	5	1	1	1	0	1	0	1	0	1	3	0	3	1	0	0	0	5	5	0	0	0	3	0
479	2	4	4	1	1	1	5	1	4	4	1	1	1	1	.	1	.	.	10	6	1	0	1	10	6	1	0	1	9	1
420	2	3	3	1	0	1	5	1	3	3	0	0	1	1	0	0	2	0	8	8	1	1	1	8	8	1	1	1	7	1
455	1	3	4	1	0	1	5	1	3	3	0	1	1	1	0	0	3	0	8	6	1	0	1	7	6	1	0	1	4	0
475	2	2	3	1	1	1	5	1	4	3	1	1	1	1	0	1	4	1	10	10	1	1	1	10	10	1	1	1	8	1
430	2	3	3	1	0	1	5	1	1	1	0	0	1	1	0	1	3	0	6	3	0	0	0	6	2	0	0	0	7	1
456	1	4	4	1	0	1	5	1	1	1	0	0	0	0	0	0	0	0	8	8	1	1	1	7	7	1	1	1	5	0
413	1	3	1	3	0	1	4	0	1	1	0	1	0	1	0	1	3	0	5	5	0	0	0	2	2	0	0	0	8	1
439	2	2	2	1	0	1	5	1	1	1	0	1	1	1	0	1	4	1	10	5	1	0	1	8	1	1	0	1	10	1
437	1	3	4	3	0	1	5	1	1	1	0	1	0	1	0	0	2	0	8	8	1	1	1	6	6	0	0	0	7	1
428	1	2	3	2	0	1	5	1	4	4	1	0	1	1	1	1	4	1	10	10	1	1	1	10	10	1	1	1	5	0
452	1	4	4	1	0	1	5	1	1	1	0	0	0	1	0	1	2	0	7	7	1	1	1	8	8	1	1	1	7	1
507	1	3	4	3	0	1	5	1	1	1	0	0	0	1	0	1	2	0	8	8	1	1	1	8	8	1	1	1	6	0
495	1	3	3	3	0	1	5	1	1	1	0	1	0	0	0	0	1	0	9	9	1	1	1	7	7	1	1	1	7	1
496	1	4	4	3	0	1	5	1	1	1	0	0	0	1	0	1	2	0	2	2	0	0	0	2	2	0	0	0	1	0
419	2	4	4	1	1	1	5	1	4	4	1	1	1	1	1	.	.	.	.	.	.	.	.	.	.	.	.	.	.	.
492	2	3	4	1	1	1	5	1	4	4	1	1	1	1	0	1	4	1	10	10	1	1	1	7	7	1	1	1	8	1
508	1	2	3	1	0	1	5	1	1	1	0	0	0	1	1	0	2	0	3	3	0	0	0	5	5	0	0	0	5	0
497	1	2	3	3	0	1	5	1	1	1	0	0	0	0	0	1	1	0	4	4	0	0	0	4	4	0	0	0	4	0
449	2	4	4	3	0	1	5	1	3	1	0	1	1	1	.	.	.	.	10	10	1	1	1	10	10	1	1	1	10	1
421	1	4	4	2	0	1	4	0	3	3	0	0	1	1	0	1	3	0	10	10	1	1	1	8	8	1	1	1	9	1
426	1	2	1	3	0	1	5	1	1	1	0	0	1	1	0	1	3	0	9	9	1	1	1	9	9	1	1	1	9	1
412	1	4	4	1	1	1	4	0	3	1	0	1	1	1	1	1	5	1	9	6	1	0	1	9	4	1	0	1	9	1
469	2	2	1	1	0	1	5	1	1	1	0	1	1	1	0	1	4	1	10	10	1	1	1	7	5	1	0	1	8	1
501	1	4	4	4	0	1	5	1	1	1	0	0	0	0	0	0	0	0	1	1	0	0	0	1	1	0	0	0	5	0
446	2	4	4	3	0	1	5	1	3	3	0	1	0	1	0	1	3	0	7	8	1	1	1	8	9	1	1	1	6	0
436	2	3	4	3	0	1	5	1	1	1	0	1	1	1	0	1	4	1	9	9	1	1	1	8	8	1	1	1	8	1
493	2	3	4	2	0	1	5	1	1	1	0	0	0	0	1	0	1	0	6	4	0	0	0	8	4	1	0	1	6	0
444	1	2	3	1	0	1	5	1	4	4	1	1	1	1	0	0	3	0	7	3	1	0	1	8	5	1	0	1	6	0
415	2	2	1	1	1	1	5	1	4	4	1	1	1	1	0	1	4	1	7	6	1	0	1	9	9	1	1	1	8	1
427	2	2	1	1	0	1	5	1	1	1	0	0	1	1	0	0	2	0	6	4	0	0	0	6	6	0	0	0	7	1
502	1	4	4	3	0	1	5	1	1	1	0	0	0	1	0	1	2	0	6	6	0	0	0	6	6	0	0	0	6	0
424	1	3	3	1	0	1	5	1	3	1	0	1	1	1	0	1	4	1	10	8	1	1	1	10	10	1	1	1	7	1
418	2	3	4	3	1	1	5	1	4	3	1	1	1	1	0	1	4	1	8	8	1	1	1	8	8	1	1	1	.	.
490	1	4	4	1	1	1	5	1	4	3	1	1	1	1	1	1	5	1	2	1	0	0	0	4	4	0	0	0	7	1
472	2	2	3	1	0	1	5	1	1	1	0	1	1	1	1	1	5	1	9	5	1	0	1	9	6	1	0	1	7	1
458	1	4	4	3	0	1	5	1	4	4	1	1	1	1	0	1	4	1	9	9	1	1	1	9	9	1	1	1	8	1
450	2	2	3	3	0	1	5	1	4	1	1	1	1	1	0	1	4	1	9	7	1	1	1	9	7	1	1	1	8	1
505	1	4	4	3	0	1	5	1	3	1	0	0	0	1	0	0	1	0	5	5	0	0	0	7	7	1	1	1	6	0
451	2	3	2	1	0	1	5	1	1	1	0	0	1	0	0	1	2	0	7	10	1	1	1	1	6	0	0	0	7	1
448	1	2	1	1	0	1	5	1	3	1	0	0	0	1	0	1	2	0	7	6	1	0	1	8	6	1	0	1	6	0
416	2	2	1	1	1	1	5	1	3	3	0	1	1	1	1	1	5	1	10	6	1	0	1	8	5	1	0	1	9	1
453	2	2	3	3	0	1	5	1	3	3	0	0	1	1	0	1	3	0	9	9	1	1	1	8	8	1	1	1	8	1
423	1	3	4	1	0	1	5	1	1	1	0	0	0	1	0	1	2	0	1	1	0	0	0	1	1	0	0	0	4	0
461	1	4	4	1	0	1	5	1	3	3	0	1	1	1	0	1	4	1	10	10	1	1	1	10	10	1	1	1	6	0
476	1	2	2	1	1	1	5	1	3	1	0	1	1	1	0	1	4	1	9	5	1	0	1	8	5	1	0	1	9	1
513	1	4	4	3	0	1	4	0	3	3	0	0	0	1	0	1	2	0	7	7	1	1	1	7	7	1	1	1	8	1
447	1	2	1	1	0	1	5	1	4	4	1	1	1	1	1	1	5	1	8	8	1	1	1	10	10	1	1	1	6	0
440	2	2	1	1	0	1	5	1	1	1	0	0	0	1	0	1	2	0	4	4	0	0	0	10	10	1	1	1	6	0
471	1	4	4	3	0	1	5	1	3	1	0	1	1	1	0	1	4	1	10	10	1	1	1	10	1	1	0	1	8	1
470	2	3	4	3	0	1	4	0	4	4	1	1	1	1	0	1	4	1	10	10	1	1	1	9	9	1	1	1	10	1
465	1	3	4	1	0	1	5	1	3	3	0	1	1	1	0	1	4	1	8	5	1	0	1	9	2	1	0	1	9	1
429	1	4	4	1	0	1	5	1	3	3	0	0	1	1	0	1	3	0	7	7	1	1	1	6	6	0	0	0	8	1
503	2	2	2	1	0	1	5	1	1	1	0	0	0	0	0	1	1	0	8	8	1	1	1	8	8	1	1	1	9	1
478	2	2	3	1	1	1	4	0	4	3	1	1	1	1	0	0	3	0	10	10	1	1	1	10	10	1	1	1	7	1
432	1	2	1	3	0	1	5	1	4	4	1	0	1	1	0	1	3	0	9	9	1	1	1	8	8	1	1	1	6	0
482	2	3	3	1	1	1	5	1	3	1	0	1	1	1	0	1	4	1	10	8	1	1	1	10	6	1	0	1	8	1
422	1	2	1	1	0	1	5	1	1	1	0	1	1	1	0	1	4	1	6	4	0	0	0	6	4	0	0	0	4	0
460	2	4	4	1	0	1	5	1	1	1	0	1	0	1	0	0	2	0	7	2	1	0	1	3	3	0	0	0	4	0
459	1	3	3	1	0	1	4	0	3	3	0	1	1	1	0	1	4	1	9	6	1	0	1	10	6	1	0	1	7	1
473	1	2	2	1	0	1	4	0	3	3	0	0	1	1	0	1	3	0	6	6	0	0	0	7	7	1	1	1	7	1
414	1	2	3	3	0	1	4	0	3	3	0	0	0	1	0	0	1	0	8	8	1	1	1	9	9	1	1	1	8	1
417	2	1	1	3	1	1	5	1	3	1	0	1	1	1	0	1	4	1	8	7	1	1	1	6	5	0	0	0	8	1
457	1	3	4	3	0	1	4	0	1	1	0	0	1	1	0	1	3	0	7	3	1	0	1	10	10	1	1	1	8	1
464	2	3	4	1	0	1	5	1	3	1	0	0	0	1	0	1	2	0	6	1	0	0	0	3	1	0	0	0	5	0
468	1	2	2	3	0	1	5	1	1	1	0	0	0	1	0	1	2	0	10	10	1	1	1	10	10	1	1	1	6	0
438	1	2	3	3	0	1	4	0	4	4	1	0	1	1	1	1	4	1	9	9	1	1	1	8	9	1	1	1	7	1
647	2	2	1	1	0	1	5	1	3	3	0	0	0	1	1	0	2	0	9	8	1	1	1	8	8	1	1	1	7	1
582	2	3	4	3	0	1	4	0	2	2	0	0	0	1	1	0	2	0	7	5	1	0	1	9	8	1	1	1	6	0
576	1	3	4	1	1	1	4	0	3	3	0	1	0	1	0	1	3	0	8	8	1	1	1	10	10	1	1	1	9	1
558	2	4	4	3	1	1	4	0	2	2	0	1	1	1	1	1	5	1	8	8	1	1	1	10	10	1	1	1	10	1
654	1	2	3	99	0	1	5	1	2	2	0	1	0	1	1	1	4	1	7	6	1	0	1	7	7	1	1	1	6	0
626	1	4	4	1	1	1	3	0	1	1	0	1	1	0	0	0	2	0	1	1	0	0	0	1	1	0	0	0	5	0
578	2	2	3	4	0	1	4	0	2	1	0	0	0	1	0	1	2	0	7	7	1	1	1	9	9	1	1	1	5	0
565	2	4	4	4	1	1	4	0	3	3	0	1	1	1	1	.	.	.	2	2	0	0	0	3	3	0	0	0	.	.
560	2	3	4	4	1	1	4	0	1	1	0	1	1	1	0	1	4	1	8	8	1	1	1	8	8	1	1	1	8	1
574	2	2	3	3	1	1	4	0	1	1	0	1	1	1	1	1	5	1	10	10	1	1	1	5	5	0	0	0	8	1
592	1	4	4	2	1	0	5	1	4	1	1	1	1	1	1	1	5	1	10	6	1	0	1	10	5	1	0	1	10	1
650	2	2	3	3	0	1	4	0	3	1	0	0	0	1	1	1	3	0	3	3	0	0	0	3	3	0	0	0	3	0
596	1	3	4	4	1	0	5	1	3	2	0	1	0	1	1	1	4	1	2	1	0	0	0	2	1	0	0	0	3	0
599	2	2	2	3	1	0	4	0	4	3	1	1	0	1	1	1	4	1	9	9	1	1	1	9	9	1	1	1	9	1
602	2	2	3	4	1	0	4	0	3	1	0	1	1	1	1	1	5	1	9	4	1	0	1	8	5	1	0	1	7	1
609	2	3	4	1	1	1	3	0	1	1	0	0	0	0	0	1	1	0	3	3	0	0	0	3	3	0	0	0	5	0
585	1	3	3	3	0	1	3	0	1	1	0	1	1	1	1	1	5	1	8	5	1	0	1	8	8	1	1	1	7	1
625	1	2	1	1	1	1	3	0	1	1	0	0	0	0	0	0	0	0	7	6	1	0	1	8	8	1	1	1	6	0
563	2	2	1	1	1	1	4	0	3	3	0	1	1	1	1	0	4	1	7	4	1	0	1	7	4	1	0	1	7	1
631	1	4	4	1	1	1	4	0	1	1	0	0	0	0	0	0	0	0	6	6	0	0	0	10	10	1	1	1	7	1
575	1	3	4	4	1	1	4	0	1	1	0	1	1	1	1	1	5	1	.	.	.	.	.	.	.	.	.	.	.	.
610	2	2	3	3	1	1	3	0	1	1	0	0	0	0	0	0	0	0	2	2	0	0	0	1	1	0	0	0	2	0
628	1	4	4	3	1	1	2	0	1	1	0	0	0	0	0	0	0	0	1	1	0	0	0	2	2	0	0	0	2	0
570	1	2	2	1	1	1	4	0	3	3	0	1	1	1	0	1	4	1	9	9	1	1	1	9	9	1	1	1	5	0
583	1	3	4	4	0	1	4	0	3	3	0	1	1	1	1	0	4	1	9	9	1	1	1	10	10	1	1	1	9	1
611	2	3	4	3	1	1	3	0	1	1	0	0	1	0	0	0	1	0	6	6	0	0	0	3	3	0	0	0	6	0
632	2	2	3	3	0	1	4	0	3	2	0	1	1	1	1	1	5	1	7	7	1	1	1	9	9	1	1	1	6	0
645	2	3	4	1	0	1	4	0	1	1	0	1	0	1	0	0	2	0	2	1	0	0	0	2	2	0	0	0	8	1
627	1	2	3	1	1	1	3	0	1	1	0	0	0	0	0	0	0	0	6	6	0	0	0	10	10	1	1	1	7	1
644	1	3	4	3	0	1	5	1	3	1	0	1	0	1	1	1	4	1	10	9	1	1	1	7	2	1	0	1	3	0
614	2	2	2	3	1	1	4	0	1	1	0	0	0	.	1	.	.	.	10	10	1	1	1	3	3	0	0	0	4	0
590	1	2	2	4	1	0	4	0	3	1	0	1	1	1	0	1	4	1	5	5	0	0	0	5	5	0	0	0	6	0
641	1	3	4	3	0	1	4	0	1	1	0	1	1	1	0	1	4	1	2	2	0	0	0	2	2	0	0	0	6	0
613	2	4	4	4	1	1	4	0	1	1	0	0	0	0	0	0	0	0	2	2	0	0	0	5	5	0	0	0	3	0
642	1	3	3	3	0	1	4	0	2	2	0	1	0	1	1	1	4	1	8	8	1	1	1	9	9	1	1	1	8	1
623	2	3	4	3	1	1	3	0	1	1	0	0	0	0	0	0	0	0	5	5	0	0	0	3	3	0	0	0	4	0
624	2	2	2	3	1	1	4	0	1	1	0	0	0	0	0	0	0	0	3	3	0	0	0	5	5	0	0	0	3	0
604	2	3	3	1	1	1	3	0	1	1	0	0	0	1	0	0	1	0	5	5	0	0	0	5	5	0	0	0	10	1
618	1	4	4	2	1	1	4	0	1	1	0	0	0	0	0	0	0	0	1	1	0	0	0	10	10	1	1	1	8	1
617	1	3	4	3	1	1	3	0	1	1	0	0	0	0	0	0	0	0	10	10	1	1	1	10	10	1	1	1	8	1
616	1	4	4	2	1	1	3	0	1	1	0	0	0	0	0	0	0	0	4	6	0	0	0	5	5	0	0	0	6	0
562	2	2	2	1	1	1	4	0	3	1	0	1	1	1	1	1	5	1	8	7	1	1	1	7	7	1	1	1	8	1
621	2	3	4	3	1	1	4	0	1	1	0	0	0	0	0	0	0	0	1	1	0	0	0	1	1	0	0	0	7	1
643	2	3	4	3	0	1	5	1	2	1	0	0	0	1	0	0	1	0	3	3	0	0	0	4	4	0	0	0	2	0
622	2	3	4	3	1	1	3	0	1	.	0	0	0	0	0	0	0	0	7	7	1	1	1	7	7	1	1	1	4	0
653	2	3	4	3	0	1	4	0	1	1	0	1	0	1	1	1	4	1	7	5	1	0	1	1	1	0	0	0	5	0
594	1	1	1	4	1	0	5	1	4	4	1	1	1	1	1	1	5	1	7	7	1	1	1	6	6	0	0	0	7	1
649	1	4	4	3	0	1	4	0	1	1	0	1	1	0	1	0	3	0	3	3	0	0	0	3	3	0	0	0	2	0
619	2	3	4	3	1	1	3	0	1	1	0	0	0	.	0	0	.	.	10	2	1	0	1	7	1	1	0	1	9	1
557	2	4	4	3	1	1	4	0	1	1	0	1	1	1	1	1	5	1	10	10	1	1	1	10	10	1	1	1	.	.
603	1	3	4	1	1	1	3	0	1	1	0	1	0	0	0	0	1	0	2	2	0	0	0	7	7	1	1	1	4	0
634	1	4	4	4	0	1	4	0	3	3	0	0	1	1	1	0	3	0	5	4	0	0	0	5	4	0	0	0	8	1
655	1	4	4	1	0	1	3	0	3	1	0	1	0	1	0	0	2	0	6	3	0	0	0	9	1	1	0	1	7	1
639	1	2	2	3	0	1	4	0	3	3	0	1	1	1	1	1	5	1	7	2	1	0	1	8	4	1	0	1	7	1
620	1	3	4	3	1	1	3	0	1	1	0	0	0	0	0	0	0	0	3	3	0	0	0	6	6	0	0	0	4	0
567	2	3	4	4	1	1	4	0	2	2	0	1	0	1	1	1	4	1	10	10	1	1	1	7	6	1	0	1	7	1
646	1	2	4	3	0	1	4	0	2	1	0	1	1	1	1	1	5	1	6	4	0	0	0	6	4	0	0	0	9	1
636	2	4	4	4	0	1	4	0	3	2	0	0	0	1	1	0	2	0	8	8	1	1	1	8	8	1	1	1	7	1
577	2	4	4	1	0	1	2	0	1	1	0	1	1	0	1	1	4	1	4	4	0	0	0	4	4	0	0	0	5	0
608	2	3	4	3	1	1	3	0	1	1	0	0	0	0	0	0	0	0	2	2	0	0	0	6	6	0	0	0	3	0
593	1	2	3	3	1	0	4	0	4	1	1	1	1	1	1	1	5	1	10	5	1	0	1	10	6	1	0	1	10	1
595	1	2	2	1	1	0	5	1	3	2	0	1	1	1	1	1	5	1	10	10	1	1	1	10	10	1	1	1	9	1
635	2	2	3	3	0	1	3	0	1	1	0	0	0	1	1	1	3	0	5	5	0	0	0	2	2	0	0	0	6	0
589	2	4	4	4	0	1	3	0	3	1	0	0	1	1	.	0	.	.	10	10	1	1	1	10	10	1	1	1	.	.
615	2	2	3	3	1	1	3	0	1	1	0	0	1	.	0	.	.	.	5	5	0	0	0	5	5	0	0	0	7	1
591	2	3	4	3	1	0	4	0	4	2	1	1	1	1	1	1	5	1	9	4	1	0	1	8	3	1	0	1	6	0
648	1	4	4	3	0	1	3	0	1	1	0	1	0	1	1	1	4	1	10	10	1	1	1	10	10	1	1	1	8	1
586	2	2	3	3	0	1	1	0	1	1	0	0	0	1	1	0	2	0	2	.	0	.	.	4	4	0	0	0	5	0
581	1	4	4	4	0	1	3	0	1	1	0	0	0	0	1	1	2	0	5	5	0	0	0	8	8	1	1	1	7	1
514	2	3	4	3	1	1	5	1	1	1	0	1	1	1	1	0	4	1	10	10	1	1	1	7	6	1	0	1	8	1
598	2	2	2	4	1	0	4	0	4	1	1	1	1	1	1	1	5	1	8	8	1	1	1	3	3	0	0	0	8	1
606	1	4	4	3	1	1	4	0	1	1	0	1	0	0	0	0	1	0	1	2	0	0	0	3	3	0	0	0	6	0
566	2	3	4	3	1	1	4	0	1	1	0	1	1	0	1	1	4	1	7	7	1	1	1	6	6	0	0	0	4	0
579	2	4	4	3	0	1	4	0	1	1	0	0	1	1	1	1	4	1	8	8	1	1	1	9	9	1	1	1	.	.
588	1	2	4	3	0	1	4	0	1	1	0	0	0	0	0	1	1	0	1	1	0	0	0	10	10	1	1	1	6	0
638	1	4	4	2	0	1	4	0	1	2	0	0	1	1	1	1	4	1	6	4	0	0	0	10	10	1	1	1	10	1
569	1	4	4	3	1	1	5	1	4	4	1	1	1	1	1	1	5	1	9	9	1	1	1	9	9	1	1	1	9	1
571	2	2	4	4	1	1	5	1	4	3	1	1	1	1	0	1	4	1	6	5	0	0	0	5	4	0	0	0	3	0
651	2	3	4	3	0	1	3	0	1	1	0	1	0	0	1	0	2	0	3	9	0	1	1	10	10	1	1	1	8	1
568	2	4	4	4	1	1	5	1	2	1	0	1	1	1	1	0	4	1	.	.	.	.	.	.	.	.	.	.	.	.
612	2	3	3	1	1	1	3	0	1	1	0	0	0	0	0	0	0	0	5	2	0	0	0	6	3	0	0	0	2	0
607	1	2	3	3	1	1	3	0	1	1	0	0	0	0	0	1	1	0	10	10	1	1	1	1	1	0	0	0	5	0
600	1	4	4	4	1	0	5	1	4	3	1	1	0	1	1	1	4	1	10	9	1	1	1	10	8	1	1	1	9	1
587	2	2	3	3	0	1	5	1	1	1	0	0	0	0	0	0	0	0	10	10	1	1	1	.	.	.	.	.	6	0
629	1	4	4	1	1	1	3	0	2	1	0	0	0	0	0	0	0	0	1	1	0	0	0	3	3	0	0	0	4	0
580	2	4	4	4	0	1	4	0	1	1	0	0	0	1	1	0	2	0	6	6	0	0	0	3	3	0	0	0	8	1
605	2	3	4	3	1	1	3	0	3	1	0	1	0	1	1	1	4	1	6	6	0	0	0	8	5	1	0	1	8	1
573	2	2	3	3	1	1	4	0	1	1	0	1	1	1	1	1	5	1	10	10	1	1	1	8	8	1	1	1	.	.
584	1	2	3	3	0	1	4	0	1	1	0	0	1	1	0	0	2	0	3	3	0	0	0	8	4	1	0	1	4	0
601	2	2	3	3	1	0	5	1	4	2	1	1	1	1	1	1	5	1	8	8	1	1	1	8	8	1	1	1	10	1
637	1	2	3	3	0	1	3	0	1	1	0	1	0	0	1	1	3	0	6	4	0	0	0	4	3	0	0	0	6	0
561	2	2	3	3	1	1	5	1	4	3	1	1	1	1	0	1	4	1	2	2	0	0	0	4	4	0	0	0	6	0
564	1	3	3	3	1	1	3	0	2	2	0	1	1	1	1	0	4	1	6	6	0	0	0	3	2	0	0	0	3	0
640	2	3	4	3	0	1	4	0	3	2	0	1	1	1	1	1	5	1	7	7	1	1	1	10	10	1	1	1	7	1
597	2	1	1	4	1	0	4	0	4	1	1	1	1	1	1	1	5	1	9	8	1	1	1	7	6	1	0	1	8	1
652	1	3	4	3	0	1	3	0	1	1	0	1	0	0	1	0	2	0	6	6	0	0	0	10	10	1	1	1	7	1
572	2	2	3	4	1	1	5	1	4	3	1	1	1	1	0	1	4	1	7	6	1	0	1	2	2	0	0	0	.	.
559	2	2	2	4	1	1	5	1	2	2	0	1	1	1	0	0	3	0	1	.	0	.	.	.	.	.	.	.	3	0
396	1	2	1	3	0	1	5	1	1	1	0	0	1	1	0	1	3	0	8	6	1	0	1	8	5	1	0	1	6	0
388	1	4	4	3	0	1	3	0	1	1	0	0	0	0	0	1	1	0	9	9	1	1	1	3	3	0	0	0	8	1
408	1	4	4	4	0	1	4	0	1	1	0	1	1	0	1	1	4	1	3	3	0	0	0	8	7	1	1	1	8	1
394	1	2	2	3	0	1	4	0	1	1	0	0	0	1	0	1	2	0	5	5	0	0	0	2	2	0	0	0	4	0
392	2	3	2	1	0	1	5	1	3	1	0	1	0	1	0	1	3	0	10	3	1	0	1	10	1	1	0	1	7	1
390	2	2	3	1	0	1	5	1	3	1	0	1	0	0	0	1	2	0	4	1	0	0	0	1	1	0	0	0	3	0
391	1	3	4	3	0	1	5	1	1	1	0	0	0	0	0	0	0	0	6	6	0	0	0	6	6	0	0	0	6	0
401	2	2	3	3	0	1	1	0	1	1	0	0	0	1	0	1	2	0	7	5	1	0	1	7	5	1	0	1	7	1
409	1	4	4	3	0	1	5	1	1	1	0	0	0	0	0	1	1	0	4	4	0	0	0	7	6	1	0	1	2	0
406	2	2	1	4	0	1	4	0	1	1	0	1	0	0	0	1	2	0	7	7	1	1	1	7	7	1	1	1	10	1
393	2	4	3	4	0	1	.	.	1	1	0	0	1	0	1	1	3	0	8	8	1	1	1	8	7	1	1	1	9	1
399	1	3	4	2	0	1	3	0	1	1	0	0	0	1	0	1	2	0	10	10	1	1	1	2	2	0	0	0	10	1
400	2	2	2	3	0	1	4	0	1	1	0	0	0	1	0	1	2	0	7	7	1	1	1	3	3	0	0	0	7	1
402	1	3	4	1	0	1	4	0	1	1	0	0	0	1	0	1	2	0	5	5	0	0	0	3	3	0	0	0	6	0
403	1	4	4	4	0	1	5	1	1	1	0	0	0	1	0	1	2	0	10	10	1	1	1	10	10	1	1	1	8	1
411	1	2	1	4	0	1	4	0	1	1	0	1	0	1	0	1	3	0	8	3	1	0	1	9	9	1	1	1	9	1
395	1	3	4	2	0	1	5	1	1	1	0	0	0	0	1	1	2	0	10	10	1	1	1	10	10	1	1	1	8	1
410	1	2	3	3	0	1	4	0	1	1	0	0	0	1	0	1	2	0	5	5	0	0	0	2	2	0	0	0	6	0
407	1	3	4	4	0	1	4	0	1	1	0	1	0	1	0	1	3	0	1	1	0	0	0	1	1	0	0	0	1	0
387	1	2	3	3	0	1	4	0	1	1	0	0	0	0	0	0	0	0	1	1	0	0	0	1	1	0	0	0	5	0
405	1	3	3	2	0	1	4	0	3	1	0	0	0	1	0	1	2	0	5	5	0	0	0	3	3	0	0	0	5	0
398	1	4	4	3	0	1	4	0	1	1	0	0	0	0	0	1	1	0	3	3	0	0	0	2	2	0	0	0	3	0
397	1	2	4	1	0	1	5	1	1	1	0	0	0	1	0	1	2	0	8	6	1	0	1	8	5	1	0	1	6	0
389	1	3	4	3	0	1	5	1	3	1	0	0	0	1	0	0	1	0	6	6	0	0	0	7	3	1	0	1	8	1

## Sheet: Definitions
studyidno	gender	agecat	yrspractice	certif3	metrobin	acad	oudfreq	oudfreqshift	bnxfreq	btgfreq	anybupmonth	specialist	pathway	bnxavail	peers	clinics	Resource	highresource	willbnx	willbtg	willbnxbin	willbtgbin	willbupbin	confbnx	confbtg	confbnxbin	confbtgbin	confbupbin	respbnx	respbnxbin
	self-identified gender	age category	years in practice	type of emergency medicine certification	population of area of practice	presence of emergency medicine training program	frequency of seeing patients with opioid use disorder	at least one patient with opioid use disorder per shift	frequency of ordering buprenorphine for ED initiation	frequency of prescribing buprenorphine for home initiation	at least one buprenorphine initiation per month (in ED or home)	availability of addiction specialist consultation	presence of pathway for buprenorphine initatiation	buprenorphine available for order in ED	availability of peers support workers in ED	availability of clinics for buprenorphine continuation	resource score from 1 to 5	resource score >3	willingness to start buprenorphine in the ED from 1 not willing to 10 very willing	willingness to prescribe buprenorphine for home starts from 1 not willing to 10 very willing	willingness score to start buprenorphine in the ED t≥ 7	willingness score to prescribe buprenophine for home start≥ 7	willingness score to either start buprenorphine in the ED or prescribe buprenophine for home start≥ 7	confidence to start buprenorphine in the ED from 1 not confident to 10 very confident	confidence to prescribe buprenorphine for home starts from 1 not confident to 10 very confident	confidence score to start buprenorphine in the ED≥ 7	confidence score to prescribe buprenophine for home start≥ 7	confidence score to either start buprenorphine in the ED or prescribe buprenophine for home start≥ 7	ED responsibility to initiate buprenorphine from 1 no responsibility to 10 major responsibility	ED responsibility score to initiate buprenorphine ≥7
	1=male	1= <30	1=0-2	1=FRCP	0= < 1million	0=no	1=never	0=no	1=never	1=never	0=no	0=no	0=no	0=no	0=no	0=no	0=no resources	0=no	1	1	0=no	0=no	0=no	1	1	0=no	0=no	0=no	1	0=no
	2=female	2=30-39	2=3-5	2=ABEM&other EM	1=≥ 1 million	1=yes	2=once or more in career	1=yes	2=once or more in career	2=once or more in career	1=yes	1=yes	1=yes	1=yes	1=yes	1=yes	1=1 resource	1=yes	2	2	1=yes	1=yes	1=yes	2	2	1=yes	1=yes	1=yes	2	1=yes
	3=other	3=40-49	3=6-10	3=CCFP-EM			3=once or more per year		3=once or more per year	3=once or more per year							2=2 resources		3	3				3	3				3
		4=50+	4=>10	4=CCFP&otherFP			4=once or more per month		4=once or more per month	4=once or more per month							3=3 resources		4	4				4	4				4
							5=once or more per shift		5=once or more per shift	5=once or more per shift							4=4 resources		5	5				5	5				5
																	5=5 resources		6	6				6	6				6
																			7	7				7	7				7
																			8	8				8	8				8
																			9	9				9	9				9
																			10	10				10	10				10
